# Supplementary material for: Triple Hydrophilic Statistical Terpolymers via RAFT Polymerization: Synthesis and Properties in Aqueous Solutions
Source: Polymers (Basel). 2023 May 29;15(11):2492. doi: 10.3390/polym15112492 (PMC10255189; doi:10.3390/polym15112492)
Supplement: Supplementary file 1 [file polymers-15-02492-s001.zip]

Archive with 1 entries (1 files):
- polymers-2398985-supplementary.pdf
